# Supplementary material for: Practical Management of Biosimilar Use in Inflammatory Bowel Disease (IBD): A Global Survey and an International Delphi Consensus
Source: J Clin Med. 2023 Oct 3;12(19):6350. doi: 10.3390/jcm12196350 (PMC10574001; doi:10.3390/jcm12196350)
Supplement: Supplementary file 1 [file jcm-12-06350-s001.zip]

Archive with 1 entries (1 files):
- jcm-2602895-supplementary.pdf
